# Supplementary material for: OMD Curation Toolkit: a workflow for in-house curation of public omics datasets
Source: BMC Bioinformatics. 2024 May 9;25:184. doi: 10.1186/s12859-024-05803-9 (PMC11084137; doi:10.1186/s12859-024-05803-9)
Supplement: Supplementary file 1 — Additional file 1. Supplementary Table 1. Comparison of different omics data tools. [file 12859_2024_5803_MOESM1_ESM.xls]

## Sheet: Supplementary_Table1
Supplementary Table 1. Comparison of different Omics data tools.
Comparison	Omics data tools
	OMDCTK	NCBI SRA Toolkit	NCBI Entrez Direct	MGnify mg-toolkit	ENA enaBrowserTools	GEOfetch
Database specific	Generalistic with specific ENA modules	SRA specific	NCBI Entrez Databases (including SRA)	ENA specific	ENA specific	GEO specific (only transcriptomics data)
Structure	Python3 package	Mainly C and C++ binaries	Various program binaries	Python3 package	Python3 scripts	Python3 package
Installation	Via PyPi and GitHub repository	GitHub repository and Docker container	FTP repository	Via PyPi and GitHub repository	GitHub repository	Via PyPi and GitHub repository (other non Python tools need to be installed)
Documentation	Complete wiki documentation with specific pages for each program, installation, curation considerations, and full case examples.	Extensive wiki documentation with installation, configuration, pages for programs, and considerations.	Extensive wiki documentation with installation, examples, and considerations.	Brief documentation with installation, and a few examples.	Brief documentation with installation, and a few examples.	Extensive wiki documentation with installation, configuration, pages for programs, considerations, and case examples.
Metadata collection tools	Yes	No	Yes	Yes	Yes	Yes
Metadata checking tools	Yes	No	No	No	No	Yes
Metadata integration tools	Yes	No	No	No	No	Yes
Fastq collection tools	Yes	Yes	No	No	Yes	Yes
Fastq checking tools	Yes	Yes	No	No	No	Yes
Fastq preparation tools	Yes	Yes	No	No	No	No
Reference	This paper	[16]	[17]	[5]	[15]	[18]
Homepage	https://github.com/tbcgit/omdctk	https://github.com/ncbi/sra-tools	https://www.ncbi.nlm.nih.gov/books/NBK179288/	https://github.com/EBI-metagenomics/emg-toolkit	https://github.com/enasequence/enaBrowserTools	https://pep.databio.org/geofetch/
